# Supplementary material for: Borate Transporters and SLC4 Bicarbonate Transporters Share Key Functional Properties
Source: Membranes (Basel). 2023 Feb 15;13(2):235. doi: 10.3390/membranes13020235 (PMC9959716; doi:10.3390/membranes13020235)
Supplement: Supplementary file 1 [file membranes-13-00235-s001.zip]

Archive with 1 entries (1 files):
- membranes-2212436-supplementary.pdf
